# Supplementary material for: Atrazine Inhalation Causes Neuroinflammation, Apoptosis and Accelerating Brain Aging
Source: Int J Mol Sci. 2021 Jul 26;22(15):7938. doi: 10.3390/ijms22157938 (PMC8347547; doi:10.3390/ijms22157938)
Supplement: Supplementary file 1 [file ijms-22-07938-s001.zip]

Archive with 1 entries (1 files):
- ijms-1312149-supplementary.pdf
